# Supplementary material for: Comparison of Transcriptome Responses between Sogatella furcifera Females That Acquired Southern Rice Black-Streaked Dwarf Virus and Not
Source: Insects. 2022 Feb 9;13(2):182. doi: 10.3390/insects13020182 (PMC8877124; doi:10.3390/insects13020182)
Supplement: Supplementary file 1 [file insects-13-00182-s001.zip]

Archive with 1 entries (1 files):
- insects-1576568-supplementary.pdf
